# Supplementary material for: Condensin ATPase motifs contribute differentially to the maintenance of chromosome morphology and genome stability
Source: PLoS Biol. 2018 Jun 27;16(6):e2003980. doi: 10.1371/journal.pbio.2003980 (PMC6039025; doi:10.1371/journal.pbio.2003980)
Supplement: S1 Data — Table reporting measured and calculated values for individual experimental data shown in Figs 4B, 4D, 5B, 5C, 6B, 7B, 8A, 8B, S3, S4A, S6B, S6C and S6D. Each experiment is described on a different sheet. (XLSX) [file pbio.2003980.s007.xlsx]

## Sheet: Figure 4B
% Puff
WT	smc4-7A	smc4-22	smc4-R210D	smc4-L1335A	smc4-L1333I,L1335A	smc4-L1333V,L1335A	smc4-Q1377A	smc4-A1376S,Q1377A
36	58	74	40	51	55	53	44	59
26	55	68	42	44	58	50	50	63
35	54	85	40	52	68	56	51	53
40	60		43	49	65	65	50	63
34	63
28	66
43	56
39	70
38	64
42	70
39	57
36	65
% Line
WT	smc4-7A	smc4-22	smc4-R210D	smc4-L1335A	smc4-L1333I,L1335A	smc4-L1333V,L1335A	smc4-Q1377A	smc4-A1376S,Q1377A
13	21	3	0	7	5	10	7	8
8	13	13	4	7	9	15	7	7
12	12	13	12	5	7	11	7	6
8	13		4	8	4	3	12	4
5	6
9	1
3	13
4	5
3	4
8	4
3	2
1	5
% Loops
WT	smc4-7A	smc4-22	smc4-R210D	smc4-L1335A	smc4-L1333I,L1335A	smc4-L1333V,L1335A	smc4-Q1377A	smc4-A1376S,Q1377A
51	21	13	56	43	38	37	44	33
66	32	19	58	42	33	35	43	33
53	34	12	56	49	27	33	43	30
52	27		45	43	31	32	42	41
61	31
64	33
53	31
58	25
54	32
55	26
60	41
60	30
1200	1200	300	400	400	400	400	400	400

## Sheet: Figure 4D
	WT	smc4-22	smc4-L1335A	smc4-L1333I,L1335A	smc4-L1333V,L1335A	smc4-Q1377A	smc4-A1376S,Q1377A
Number of values	4	5	4	5	5	4	3
Mean	3.819	3.94	3.269	13.37	20.28	3.352	22.28
Std. Error of Mean	0.8038	2.432	1.782	3.001	2.592	1.832	1.049
	Chromosome loss events per 10.000 cells
	WT	smc4-22	smc4-L1335A	smc4-L1333I,L1335A	smc4-L1333V,L1335A	smc4-Q1377A	smc4-A1376S,Q1377A
	3.58423	0	0	24.1255	20.2429	8.57633	21.3858
	3.63504	0	2.32992	7.47105	20.2943	2.37079	21.0822
	5.97461	0	8.34724	12.8576	12.5865	2.46063	24.3704
	2.08203	10.8225	2.39981	8.04505	28.9017	0
		8.87837		14.3609	19.3723

## Sheet: Figure 5B
	N=1						Average				SD
	Puff	Line	Loop				Puff	Line	Loop		Puff	Line	Loop
WT EtOH	10	6	84			WT EtOH	11.3333	8.66667	80	WT EtOH	3.21455	3.78594	6.9282
WT 60 uM IAA	9	7	84			WT 60 uM IAA	9.33333	9.66667	81	WT 60 uM IAA	5.50757	2.51661	5.19615
AID-System EtOH	19	6	75			AID-System EtOH	16	10.6667	73.3333	AID-System EtOH	2.64575	4.04145	1.52753
AID-System 60um IAA	20	10	70			AID-System 60um IAA	18.3333	13	68.6667	AID-System 60um IAA	2.08167	2.64575	2.3094
	N=2
	Puff	Line	Loop
WT EtOH	9	7	84
WT 60 uM IAA	15	10	75
AID-System EtOH	15	13	72
AID-System 60um IAA	16	14	70
	N=3
	Puff	Line	Loop
WT EtOH	15	13	72
WT 60 uM IAA	4	12	84
AID-System EtOH	14	13	73
AID-System 60um IAA	19	15	66

## Sheet: Figure 5C
		SMC4	smc4-L1335A	smc4-L1333I,L1335A	smc4-L1333V,L1335A	smc4-Q1377A	smc4-A1376S,Q1377A
Smc4 signal	N=1	6929	5633	8881	12039	6388	7571
	N=2	7952	5976	9284	9414	10202	7442
	N=3	9335	6516	10002	9160	7069	6124
	Mean	8072	6042	9389	10204	7886	7046
	Std. Deviation	1207	445.1	567.8	1594	2034	800.8
	Std. Error of Mean	697.1	257	327.8	920.3	1174	462.3

## Sheet: Figure 6B
	Wild type	smc4-7A	smc4-L1335G	smc4-L1333A-L1335A	smc4-Q1377A-F1378A	25xRDN1
Number of values	11	5	6	5	7	6
Mean	1	0.8585	0.2033	0.2552	0.2472	0.1313
SD	0	0.2482	0.05429	0.04005	0.09857	0.1041
	Individual mesurments
	Wild type	smc4-7A	smc4-L1335G	smc4-L1333A-L1335A	smc4-Q1377A-F1378A	25xRDN1
	1	0.83	0.183246	0.207651	0.223444	0.068776
	1	0.86	0.147083	0.216352	0.146784	0.0508129
	1	0.51	0.23	0.29	0.29	0.0922178
	1	1.21	0.178653	0.288448	0.139301	0.178315
	1	0.882265	0.180892	0.273338	0.190529	0.074394
	1		0.3		0.35	0.32329
	1				0.39
	1
	1
	1
	1

## Sheet: Figure 7B
	% Loops
	23 degrees			30 degrees
SMC4	78	90	89	80	70	81
smc4-22	77	78	76	25	13	15
smc4-22 + smc4-K191M	82	89	89	19	40	18
	23 degrees			30 degrees
	MEAN	SEM		MEAN	SEM
SMC4	85.6667	6.65833		77	6.08276
Empty plasmid	77	1		17.6667	6.4291
smc4-K191M	86.6667	4.04145		25.6667	12.4231

## Sheet: Figure 8A
mol ATP per mol of condensin per min	SMC4
	1.27249	1.93404	1.12414	1.58122	1.64048	1.7972	2.13406	2.04957
	smc4-K191M
	0.381056	0.343899	0.371774	0.084572	0.0609792	0.0575298	0.230085	0.342684	0.258521
	smc4-L1335A
	0.261441	0.282472	0.257439	0.210066	0.202451	0.194571	0.271548	0.300272	0.283126
	smc4-L1333I-13335A
	0.64567	0.657895	0.696079	0.689796	0.667285	0.804022	0.616961	0.672681	0.609058
	smc4-L1333V-13335A
	0.669792	0.714517	0.692902	0.603553	0.619788	0.556414	0.654531	0.628501	0.736164
	smc4-Q1377A
	0.747446	0.647212	0.648722	0.537727	0.501683	0.517131	0.626967	0.581377	0.531147
	smc4-A1376S-Q1378A
	0.389855	0.391085	0.357175	0.294813	0.251311	0.336751	0.366931	0.329564	0.368948

## Sheet: Figure 8B
One site -- Specific binding with Hill slope
Best-fit values	SMC4	smc4-K191M	smc4-L1335A	smc4-L1333I,L1335A	smc4-L1333V,L1335A	smc4-Q1377A	smc4-A1376S,Q1377A
Kd	251.8	76.7	193.1	92.79	147.7	215.5	171.4
Std. Error
Kd	38.07	16.75	18.11	10.81	19.29	30.81	16.27
95% CI (asymptotic)
Kd	173.7 to 329.9	41.64 to 111.8	155.4 to 230.9	69.98 to 115.6	107.2 to 188.2	150.7 to 280.2	137.5 to 205.2

## Sheet: Figure S3
	Smc4/(Smc2+Ycs4) radioactive signal					Individual mesurments
	WT	smc4-L1335A	smc4-Q1377A	smc4-K191M		WT	smc4-L1335A	smc4-Q1377A	smc4-K191M
Mean	1.09	0.2843	0.2987	0.2385		1.0505	0.445876	0.351558	0.213591
Std. Deviation	0.136	0.1638	0.06868	0.02159		0.977347	0.11832	0.221034	0.249597
						1.24071	0.288626	0.323366	0.252221
	Condensin ATP retention					Individual mesurments
	WT	smc4-L1335A	smc4-Q1377A	smc4-K191M		WT	smc4-L1335A	smc4-Q1377A	smc4-K191M
Mean	0.967518	1.018	1.48834	13.1291		0.960779	0.926265	1.22865	10.7726
Std. Deviation	0.0116196	0.242636	0.224908	2.7975
						0.96084	0.834607	1.62038	12.394
						0.980935	1.29313	1.61598	16.2208

## Sheet: Figure S4A
	Fluorescence Polarization (FP)
nM condensin	Wild type			smc4-K191M			smc4-L1335A			smc4-L1333I,L1335A			smc4-L1333V,L1335A			smc4-Q1377A			smc4-A1376S,Q1377A
0	0	0	0	0	0	0	0	0	0	0	0	0	0	0	0	0	0	0	0	0	0
10	0.03125	0.0174419	0.00571429	0.111111	0.276423	0.0434783	0.0434783	-0.025641	-0.0568182	0	-0.0368098	0.0658683	-0.0351759	0.015544	0.0189574	-0.00943396	-0.14	-0.0568182	-0.0100503	0.0540541	0.0808081
100	0.45	0.383721	0.411429	0.706667	0.548781	0.304348	0.326087	0.269231	0.193182	0.513513	0.576687	0.586826	0.447236	0.341969	0.473934	0.216981	0.35	0	0.266332	0.372973	0.424242
250	0.55	0.523256	0.394286	0.884444	0.878049	0.782609	0.467391	0.5	0.659091	0.72973	0.730061	0.682635	0.613065	0.715026	0.545024	0.632076	0.58	0.443182	0.447236	0.686486	0.631313
500	0.59375	0.639535	0.725714	0.92	0.939024	0.826087	0.755435	0.980769	0.886364	1	1	1	0.954774	0.906736	0.909953				0.914573	0.924324	0.843434
1000	0.81875	0.895349	0.914286	0.968889	0.955284	0.826087	1	0.948718	1	0.967568	0.981595	0.862275	0.919598	1	0.962085	0.735849	0.84	0.920455	0.954774	0.989189	0.893939
1300													1	0.865285	1
2000	0.975	0.912791	1	1	1	0.927536	0.831522	0.948718	0.943182		1	0.946108				1	0.82	0.920455	1	1	1
3000	0.9875	0.988372	0.937143			1		1	0.914773							0.924528	1	1	1	0.983784	0.979798
4000	1	0.988372	0.982857
5000	0.9875	1	0.96

[truncated: 2 more sheets: Figure S4B, Figure S6CD]
