# Supplementary material for: Condensin ATPase motifs contribute differentially to the maintenance of chromosome morphology and genome stability
Source: PLoS Biol. 2018 Jun 27;16(6):e2003980. doi: 10.1371/journal.pbio.2003980 (PMC6039025; doi:10.1371/journal.pbio.2003980)
Supplement: S1 Table — Statistical significance was calculated using one-way ANOVA with Dunnett’s post hoc test (using wild-type SMC4 as control group). Star symbols signify the following p values: * p < 0.05, ** p < 0.01, *** p < 0.001, and ****p < 0.0001. N.s. indicates no significant difference, whereas a dash (–) symbol indicates not tested or not relevant. (XLSX) [file pbio.2003980.s008.xlsx]

## Sheet: Sheet1
S1_Table
	rDNA Morphology	Average	SEM	Statistical Significance
SMC4	Puff	36.33	1.48	–
	Line	6.42	1.1	–
	Loop	57.25	1.43	–
smc4-22	Puff	75.67	4.98	****
	Line	9.67	3.33	–
	Loop	14.67	2.19	****
smc4-7A	Puff	61.5	1.63	****
	Line	8.25	1.74	–
	Loop	30.25	1.47	****
smc4-R210D	Puff	41.3	0.75	n.s.
	Line	5	2.51	–
	Loop	53.75	2.96	n.s.
smc4-L1335A	Puff	49	1.78	**
	Line	6.75	0.63	–
	Loop	44.25	1.6	***
smc4-L1333I-L1335A	Puff	61.5	3.01
	Line	6.25	1.11	–
	Loop	32.25	2.28	****
smc4-L1333V-L1335A	Puff	56	3.24	****
	Line	9.75	2.5	–
	Loop	34.25	1.11	****
smc4-Q1377A	Puff	48.75	1.6	**
	Line	8.25	1.25	–
	Loop	43	0.41	****
smc4-A1376S-Q1377A	Puff	59.5	2.36	****
	Line	6.25	0.85	–
	Loop	34.25	2.36	****
