# Supplementary material for: Condensin ATPase motifs contribute differentially to the maintenance of chromosome morphology and genome stability
Source: PLoS Biol. 2018 Jun 27;16(6):e2003980. doi: 10.1371/journal.pbio.2003980 (PMC6039025; doi:10.1371/journal.pbio.2003980)
Supplement: S2 Table — The following abbreviations and symbols signify: +++, very severe defect / ++, moderately severe defect / +, weak defect / -, no detectable phenotype (or not tested) / c.s., cold-sensitive / n.r., not relevant / Y, Yes / N, No. (XLSX) [file pbio.2003980.s009.xlsx]

## Sheet: Sheet1
	Smc4 domain	Viability	Temperature sensitivity	Condensation defects	Chromosome transmission fidelity (CTF) in 10.000 cells	rDNA copy # (relative to wild-type)	ATPase activity (mmol/min)	DNA binding (nM ssDNA)		Condensation defects	Mean ± SEM
				(% loops)						rDNA copy # (relative to wild-type)	Mean ± SD
SMC4 (wild-type)	n.r.	n.r.	-	57.3±1.4	3.8±0.8	1	1.69±0.13	173.7 to 329.9		ATPase activity (mmol/min)	Mean ± SEM
smc4-22	n.r.	Y	+++	14.7±2.2	3.9±2.4	-	-	-		Chromosome transmission fidelity (CTF)	Mean ± SEM
smc4-7A	N-terminus	Y	++	30.3±1.5	-	0.86±0.25	-	-
SMC4 25xRDN1	n.r.	Y	-	-	-	0.13±0.10
F164A	A-loop	N	-	-	-	-	-	-
[164-167] A	A-loop	N	-	-	-	-	-	-
K165A	A-loop	Y	-	-	-	-	-	-
K165M	A-loop	Y	-	-	-	-	-	-
Y167C	A-loop	Y	-	-	-	-	-	-
K191M	P-loop	N	-	-	-	-	0.24±0.05	41.64 to 111.8
R210A	R-loop	Y	-	-	-	-	-	-
R210D	R-loop	Y	-	53.8±3.0	-	-	-	-
R210K	R-loop	Y	-	-	-	-	-	-
R210M	R-loop	Y	-	-	-	-	-	-
R210P	R-loop	Y	-	-	-	-	-	-
R210A-Q211A	R-loop	Y	-	-	-	-	-	-
R210D-Q211E	R-loop	Y	-	-	-	-	-	-
Q302D	Q-loop	Y	-	-	-	-	-	-
Q302E	Q-loop	Y	c.s.	-	-	-	-	-
Q302K	Q-loop	N	-	-	-	-	-	-
Q302L	Q-loop	N	-	-	-	-	-	-
S1324N	C-motif	N	-	-	-	-	-	-
S1324R	C-motif	N	-	-	-	-	-	-
K1328A	C-helix	Y	-	-	-	-	-	-
L1333A	C-helix	Y	-	-	-	-	-	-
L1335A	C-helix	Y	+	44.3±1.6	3.3±1.8	-	0.25±0.01	155.4 to 230.9
L1335G	C-helix	Y	+++	-	-	0.20±0.05	-	-
L1333A-L1335A	C-helix	Y	+++	-	-	0.26±0.04	-	-
L1333I-L1335A	C-helix	Y	++	32.3±2.3	13.4±3.0	-	0.67±0.02	69.98 to 115.6
L1333V-L1335A	C-helix	Y	++	34.3±1.1	20.3±2.6	-	0.65±0.02	107.2 to 188.2
P1346G	Pro-loop	Y	-	-	-	-	-	-
P1346L	Pro-loop	Y	-	-	-	-	-	-
P1346T	Pro-loop	Y	-	-	-	-	-	-
P1344G-P1346G	Pro-loop	Y	-	-	-	-	-	-
D1351A	DA-box	N	-	-	-	-	-	-
D1351N	DA-box	N	-	-	-	-	-	-
E1352D	DA-box	N	-	-	-	-	-	-
E1352Q	DA-box	N	-	-	-	-	-	-
D1358E	D-loop	N	-	-	-	-	-	-
D1358H	D-loop	N	-	-	-	-	-	-
D1358N	D-loop	N	-	-	-	-	-	-
I1364N	D-loop	Y	-	-	-	-	-	-
V1365M	D-loop	Y	-	-	-	-	-	-
V1365F	D-loop	Y	-	-	-	-	-	-
Q1377A	H-loop	Y	+	43±0.4	3.4±1.8	-	0.59±0.03	150.7 to 280.2
Q1377R	H-loop	N	-	-	-	-	-	-
A1376S-Q1377A	H-loop	Y	c.s. / ++	34.3±2.4	22.3±1.1	-	0.34±0.02	137.5 to 205.2
Q1377A-F1378A	H-loop	Y	+++	-	-	0.25±0.10
L1383A	H-loop	N	-	-	-	-	-	-
L1383I	H-loop	Y	-	-	-	-	-	-
L1383V	H-loop	Y	-	-	-	-	-	-
N1386D	H-loop	Y	c.s.	-	-	-	-	-
N1386H	H-loop	Y	-	-	-	-	-	-
G1396Q	Gly-loop	N	-	-	-	-	-	--
G1396P	Gly-loop	N	-	-	-	-	-
