# Supplementary material for: Condensin ATPase motifs contribute differentially to the maintenance of chromosome morphology and genome stability
Source: PLoS Biol. 2018 Jun 27;16(6):e2003980. doi: 10.1371/journal.pbio.2003980 (PMC6039025; doi:10.1371/journal.pbio.2003980)
Supplement: S3 Table — Only the relevant genotype differences are shown. (XLSX) [file pbio.2003980.s010.xlsx]

## Sheet: Sheet1
Figure #	Strain name	Relevant genotype
Fig. 2	D3321	MATa/MATα SMC4/SMC4::3xSTII::HIS3MX6
	D4643	MATa/MATα SMC4/smc4-F164A::3xSTII::HIS3MX6
	D4597	MATa/MATα SMC4/smc4-[164-167A]::3xSTII::HIS3MX6
	D4597	MATa/MATα SMC4/smc4-K165A::3xSTII::HIS3MX6
	D4659	MATa/MATα SMC4/smc4-K165M::3xSTII::HIS3MX6
	D4599	MATa/MATα SMC4/smc4-Y167C::3xSTII::HIS3MX6
	D4648	MATa/MATα SMC4/smc4-K191M::3xSTII::HIS3MX6
	D4644	MATa/MATα SMC4/smc4-R210A::3xSTII::HIS3MX6
	D4935	MATa/MATα SMC4/smc4-R210D::3xSTII::HIS3MX6
	D4808	MATa/MATα SMC4/smc4-R210K::3xSTII::HIS3MX6
	D4649	MATa/MATα SMC4/smc4-R210M::3xSTII::HIS3MX6
	D4933	MATa/MATα SMC4/smc4-R210P::3xSTII::HIS3MX6
	D5192	MATa/MATα SMC4/smc4-R210A-Q211A::3xSTII::HIS3MX6
	D5203	MATa/MATα SMC4/smc4-R210D-Q211E::3xSTII::HIS3MX6
	D5404	MATa/MATα SMC4/smc4-Q302D::3xSTII::HIS3MX6
	D4729	MATa/MATα SMC4/smc4-Q302E::3xSTII::HIS3MX6
	D5284	MATa/MATα SMC4/smc4-Q302K::3xSTII::HIS3MX6
	D5403	MATa/MATα SMC4/smc4-Q302L::3xSTII::HIS3MX6
	D4653	MATa/MATα SMC4/smc4-S1324N::3xSTII::HIS3MX6
	D4651	MATa/MATα SMC4/smc4-S1324R::3xSTII::HIS3MX6
	D4737	MATa/MATα SMC4/smc4-K1328A::3xSTII::HIS3MX6
	D4747	MATa/MATα SMC4/smc4-L1333A::3xSTII::HIS3MX6
	D4745	MATa/MATα SMC4/smc4-L1335A::3xSTII::HIS3MX6
	D4893	MATa/MATα SMC4/smc4-L1335G::3xSTII::HIS3MX6
	D5274	MATa/MATα SMC4/smc4-L1333A-L1335A::3xSTII::HIS3MX6
	D5400	MATa/MATα SMC4/smc4-L1333I-L1335A::3xSTII::HIS3MX6
	D5875	MATa/MATα SMC4/smc4-L1333V-L1335A::3xSTII::HIS3MX6
	D4753	MATa/MATα SMC4/smc4-P1346G::3xSTII::HIS3MX6
	D4897	MATa/MATα SMC4/smc4-P1346L::3xSTII::HIS3MX6
	D4895	MATa/MATα SMC4/smc4-P1346T::3xSTII::HIS3MX6
	D5301	MATa/MATα SMC4/smc4-P1344G-P1346G::3xSTII::HIS3MX6
	D4694	MATa/MATα SMC4/smc4-D1351A::3xSTII::HIS3MX6
	D4688	MATa/MATα SMC4/smc4-D1351N::3xSTII::HIS3MX6
	D4899	MATa/MATα SMC4/smc4-E1352D::3xSTII::HIS3MX6
	D4690	MATa/MATα SMC4/smc4-E1352Q::3xSTII::HIS3MX6
	D4931	MATa/MATα SMC4/smc4-D1358E::3xSTII::HIS3MX6
	D4692	MATa/MATα SMC4/smc4-D1358H::3xSTII::HIS3MX6
	D4739	MATa/MATα SMC4/smc4-D1358N::3xSTII::HIS3MX6
	D5205	MATa/MATα SMC4/smc4-I1364N::3xSTII::HIS3MX6
	D5164	MATa/MATα SMC4/smc4-V1365F::3xSTII::HIS3MX6
	D5162	MATa/MATα SMC4/smc4-V1365M::3xSTII::HIS3MX6
	D4755	MATa/MATα SMC4/smc4-Q1377A::3xSTII::HIS3MX6
	D5166	MATa/MATα SMC4/smc4-Q1377R::3xSTII::HIS3MX6
	D4901	MATa/MATα SMC4/smc4-A1376S-Q1377A::3xSTII::HIS3MX6
	D5168	MATa/MATα SMC4/smc4-Q1377A-F1378A::3xSTII::HIS3MX6
	D4759	MATa/MATα SMC4/smc4-L1383A::3xSTII::HIS3MX6
	D5405	MATa/MATα SMC4/smc4-L1383I::3xSTII::HIS3MX6
	D5407	MATa/MATα SMC4/smc4-L1383V::3xSTII::HIS3MX6
	D5171	MATa/MATα SMC4/smc4-N1386D::3xSTII::HIS3MX6
	D5169	MATa/MATα SMC4/smc4-N1386H::3xSTII::HIS3MX6
	D5243	MATa/MATα SMC4/smc4-G1396P::3xSTII::HIS3MX6
	D4757	MATa/MATα SMC4/smc4-G1396Q::3xSTII::HIS3MX6
Fig. 3	D3272	MATa SMC4::3xSTII::HIS3MX6
	D1821	MATa smc4-22::HIS3MX6
	D4686	MATa smc4-K165A::3xSTII::HIS3MX6
	D4743	MATa smc4-K165M::3xSTII::HIS3MX6
	D4707	MATa smc4-Y167C::3xSTII::HIS3MX6
	D4727	MATa smc4-R210A::3xSTII::HIS3MX6
	D4956	MATa smc4-R210D::3xSTII::HIS3MX6
	D4837	MATa smc4-R210K::3xSTII::HIS3MX6
	D4649	MATa smc4-R210M::3xSTII::HIS3MX6
	D4954	MATa smc4-R210P::3xSTII::HIS3MX6
	D5286	MATa smc4-R210A-Q211A::3xSTII::HIS3MX6
	D5280	MATa smc4-R210D-Q211E::3xSTII::HIS3MX6
	D5423	MATa smc4-Q302D::3xSTII::HIS3MX6
	D4787	MATa smc4-Q302E::3xSTII::HIS3MX6
	D4785	MATa smc4-K1328A::3xSTII::HIS3MX6
	D4791	MATa smc4-L1333A::3xSTII::HIS3MX6
	D4789	MATa smc4-L1335A::3xSTII::HIS3MX6
	D5728	MATa smc4-L1355G::3xSTII::HIS3MX6
	D5707	MATa smc4-L1333A-L1335A::3xSTII::HIS3MX6
	D5421	MATa smc4-L1333I-L1335A::3xSTII::HIS3MX6
	D5914	MATa smc4-L1333V-L1335A::3xSTII::HIS3MX6
	D4810	MATa smc4-P1346G::3xSTII::HIS3MX6
	D4942	MATa smc4-P1346L::3xSTII::HIS3MX6
	D4937	MATa smc4-P1346T::3xSTII::HIS3MX6
	D5347	MATa smc4-P1344G-P1346G::3xSTII::HIS3MX6
	D5282	MATa smc4-I1364N::3xSTII::HIS3MX6
	D5237	MATa smc4-V1365F::3xSTII::HIS3MX6
	D5235	MATa smc4-V1365M::3xSTII::HIS3MX6
	D4812	MATa smc4-Q1377A::3xSTII::HIS3MX6
	D4944	MATa smc4-A1376S-Q1377A::3xSTII::HIS3MX6
	D5695	MATa smc4-Q1377A-F1378A::3xSTII::HIS3MX6
	D5425	MATa smc4-L1383I::3xSTII::HIS3MX6
	D5427	MATa smc4-L1383V::3xSTII::HIS3MX6
	D5266	MATa smc4-N1386D::3xSTII::HIS3MX6
	D5264	MATa smc4-N1386H::3xSTII::HIS3MX6
Fig. 4	D3272	MATa SMC4::3xSTII::HIS3MX6
	D2563	MATa smc4-601::3xSTII::HIS3MX6
	D4956	MATa smc4-R210D::3xSTII::HIS3MX6
	D4789	MATa smc4-L1335A::3xSTII::HIS3MX6
	D5421	MATa smc4-L1333I-L1335A::3xSTII::HIS3MX6
	D5914	MATa smc4-L1333V-L1335A::3xSTII::HIS3MX6
	D4812	MATa smc4-Q1377A::3xSTII::HIS3MX6
	D4944	MATa smc4-A1376S-Q1377A::3xSTII::HIS3MX6
	L44	MATa CFIII(CEN3.L.YPH983::HIS3)
	R7	MATa smc4-22::TRP1 CFIII(CEN3.L.YPH983::HIS3)
	R8	MATa smc4-L1335A::3xSTII::TRP1 CFIII(CEN3.L.YPH983::HIS3)
	R10	MATa smc4-L1333I-L1335A::3xSTII::TRP1 CFIII(CEN3.L.YPH983::HIS3)
	R12	MATa smc4-L1333V-L1335A::3xSTII::TRP1 CFIII(CEN3.L.YPH983::HIS3)
	R14	MATa smc4-Q1377A::3xSTII::TRP1 CFIII(CEN3.L.YPH983::HIS3)
	R16	MATa smc4-A1376S-Q1377A::3xSTII::TRP1 CFIII(CEN3.L.YPH983::HIS3)
Fig. 5	D3272	MATa SMC4::3xSTII::HIS3MX6
	D3692	MATa SMC4::3xSTII::AID::HIS3MX6
	D4956	MATa smc4-R210D::3xSTII::HIS3MX6
	D4789	MATa smc4-L1335A::3xSTII::HIS3MX6
	D5421	MATa smc4-L1333I-L1335A::3xSTII::HIS3MX6
	D5914	MATa smc4-L1333V-L1335A::3xSTII::HIS3MX6
	D4812	MATa smc4-Q1377A::3xSTII::HIS3MX6
	D4944	MATa smc4-A1376S-Q1377A::3xSTII::HIS3MX6
	D3749	MATa SMC4::13xmyc::HIS3MX6
	D6433	MATa smc4-L1335A::13xmyc::KANMX6
	D6436	MATa smc4-L1333I-L1335A::13xmyc::KANMX6
	R17	MATa smc4-L1333V-L1335A::13xmyc::TRP1
	D6403	MATa smc4-Q1377A::13xmyc::KANMX6
	D6435	MATa smc4-A1376S-Q1377A::13xmyc::KANMX6
Fig. 6	D3272	MATa SMC4::3xSTII::HIS3MX6
	D5695	MATa smc4-Q1377A-F1378A::3xSTII::HIS3MX6
	D5728	MATa smc4-L1355G::3xSTII::HIS3MX6
	D5707	MATa smc4-L1333A-L1335A::3xSTII::HIS3MX6
	D419	MATa fob1::HIS3 ~25xRDN1 (48)
	D2563	MATa smc4-601::3xSTII::HIS3MX6
	D1821	MATa smc4-22::HIS3MX6
Fig. 7	D4147	MATa smc4-22::HIS3MX6 CEN6-ARS4-LEU2-SMC4
	D4148	MATa smc4-22::HIS3MX6 CEN6-ARS4-LEU2
	D4152	MATa smc4-22::HIS3MX6 CEN6-ARS4-LEU2-smc4-K191M
Fig. S6	D6363	MATa/MATα SMC4/smc4-R1384*::3xSTII::HIS3MX6
	D6365	MATa/MATα SMC4/smc4-K1410*::3xSTII::HIS3MX6
